# Supplementary material for: Ovarian hormone deficiency enhances wood smoke-induced immune dysfunction via transcriptomic and metabolic alterations
Source: Toxicol Sci. 2026 Mar 25;209(3):kfag023. doi: 10.1093/toxsci/kfag023 (PMC13014470; doi:10.1093/toxsci/kfag023)
Supplement: kfag023_Supplementary_Data [file kfag023_supplementary_data.zip]

Archive with 3 entries (3 files):
- Supplementary_Table_S7.xlsx
- Supplementary_Material_for_Oh_et_al..docx
- Supplementary_Table_S6.xlsx
